# Supplementary material for: One-Pot Synthesis of Pd Nanoparticles Supported on Carbide-Derived Carbon for Oxygen Reduction Reaction
Source: Nanomaterials (Basel). 2024 Jun 7;14(12):994. doi: 10.3390/nano14120994 (PMC11206402; doi:10.3390/nano14120994)
Supplement: Supplementary file 1 [file nanomaterials-14-00994-s001.zip]

Archive with 1 entries (1 files):
- nanomaterials-3014932-supplementary.pdf
